# Supplementary material for: Prevalence of Violence Perpetrated by Healthcare Workers in Long-Term Care: A Systematic Review and Meta-Analysis
Source: Int J Environ Res Public Health. 2022 Feb 18;19(4):2357. doi: 10.3390/ijerph19042357 (PMC8877976; doi:10.3390/ijerph19042357)
Supplement: Supplementary file 1 [file ijerph-19-02357-s001.zip]

Archive with 3 entries (3 files):
- IJERPH Table S1.pdf
- IJERPH Table S2.pdf
- IJERPH Table S3.pdf
